# Supplementary material for: The Complexity of Burnout Experiences among Care Aides: A Person-Oriented Approach to Burnout Patterns
Source: Healthcare (Basel). 2023 Apr 17;11(8):1145. doi: 10.3390/healthcare11081145 (PMC10137655; doi:10.3390/healthcare11081145)
Supplement: Supplementary file 1 [file healthcare-11-01145-s001.zip]

Archive with 1 entries (1 files):
- healthcare-2205933-supplementary.pdf
